# Supplementary material for: Loss of Grem1-lineage chondrogenic progenitor cells causes osteoarthritis
Source: Nat Commun. 2023 Oct 31;14:6909. doi: 10.1038/s41467-023-42199-1 (PMC10618187; doi:10.1038/s41467-023-42199-1)
Supplement: Supplementary file 4 — Source Data [file 41467_2023_42199_MOESM4_ESM.zip]

Archive with 35 entries (34 files):
- Source data/Fig 1f publication.pzfx
- Source data/Fig 1i left.pzfx
- Source data/Fig 1i right.pzfx
- Source data/Fig 1k.pzfx
- Source data/Fig 2f_g_i publication.pzfx
- Source data/Fig 2j publication.pzfx
- Source data/Fig 3a publication.pzfx
- Source data/Fig 3e_l publication.pzfx
- Source data/Fig 4f.pzfx
- Source data/Fig 4g.pzfx
- Source data/Fig 4j middle.pzfx
- Source data/Fig 4j right.pzfx
- Source data/Fig 4j_left publication.pzfx
- Source data/Supp Figs/
- Source data/Supp Figs/Supp Fig 1b publication.pzfx
- Source data/Supp Figs/Supp Fig 1c.pzfx
- Source data/Supp Figs/Supp Fig 2d publication.pzfx
- Source data/Supp Figs/Supp Fig 3a publication.pzfx
- Source data/Supp Figs/Supp Fig 3b.pzfx
- Source data/Supp Figs/Supp Fig 3e publication.pzfx
- Source data/Supp Figs/Supp fig 3h publication.pzfx
- Source data/Supp Figs/Supp Fig 3k left.pzfx
- Source data/Supp Figs/Supp Fig 3k middle.pzfx
- Source data/Supp Figs/Supp Fig 3k right.pzfx
- Source data/Supp Figs/Supp Fig 3p left.pzfx
- Source data/Supp Figs/Supp Fig 3p right.pzfx
- Source data/Supp Figs/Supp Fig 4h publication.pzfx
- Source data/Supp Figs/Supp Fig 5b AC.pzfx
- Source data/Supp Figs/Supp Fig 5b GP.pzfx
- Source data/Supp Figs/Supp Fig 5c.pzfx
- Source data/Supp Figs/Supp Fig 5e left.pzfx
- Source data/Supp Figs/Supp Fig 5e middle.pzfx
- Source data/Supp Figs/Supp Fig 5e right.pzfx
- Source data/Supp Figs/Supp Fig 5g.pzfx
- Source data/Supp Figs/Supp Fig 5h.pzfx
